# Supplementary material for: Deciphering the Genetic Architecture of Staphylococcus warneri Prophage vB_G30_01: A Comprehensive Molecular Analysis
Source: Viruses. 2024 Oct 19;16(10):1631. doi: 10.3390/v16101631 (PMC11512304; doi:10.3390/v16101631)
Supplement: Supplementary file 1 [file viruses-16-01631-s001.zip › Table S1.xlsx]

## Sheet: Sheet1
Table S1. PCR reaction system and amplification conditions
Components	Volume (μL)		Steps	Temperature (℃)	Time (min)
Template	1		Predenaturation	94	2
Forward primer	0.4		Denaturation	94	0.5
Reverse primer	0.4		Annealing	55	0.5	35 cycles
2X Taq PCR StarMix	10		Extension	72	0.5
ddH2O	8.2		Final extension	72	5
