# Supplementary material for: Deciphering the Genetic Architecture of Staphylococcus warneri Prophage vB_G30_01: A Comprehensive Molecular Analysis
Source: Viruses. 2024 Oct 19;16(10):1631. doi: 10.3390/v16101631 (PMC11512304; doi:10.3390/v16101631)
Supplement: Supplementary file 1 [file viruses-16-01631-s001.zip › Table S2.xlsx]

## Sheet: Sheet1
Table S2. qPCR reaction system and amplification conditions
Components	Volume (μL)			Temperature (℃)	Time (sec)	cycles
Template	1		Step1	95	30	1
Forward primer	0.4		Step2	95	5	40 cycles
Reverse primer	0.4		Step3	60	30
2X SYBR Green Pro Taq HS Premix	10
ddH2O	8.2
