# Supplementary material for: Deciphering the Genetic Architecture of Staphylococcus warneri Prophage vB_G30_01: A Comprehensive Molecular Analysis
Source: Viruses. 2024 Oct 19;16(10):1631. doi: 10.3390/v16101631 (PMC11512304; doi:10.3390/v16101631)
Supplement: Supplementary file 1 [file viruses-16-01631-s001.zip › Table S3.xlsx]

## Sheet: Sheet1
Table S3. Phage host infestation status
Test Strains	Bacteria Taxa	Infection
G30	Staphylococcus warneri	√(lysogenic)
G28	Staphylococcus sp.	√(lysogenic)
D141	Staphylococcus sp.	×
D424	Staphylococcus sp.	×
D414	Staphylococcus sp.	×
D427	Staphylococcus sp.	×
D103	Bacillus velezensis	√(lysogenic)
D128	Pantoea ananatis	×
SA	Staphylococcus aureus	×
EC	Escherichia coli	×
