# Supplementary material for: Deciphering the Genetic Architecture of Staphylococcus warneri Prophage vB_G30_01: A Comprehensive Molecular Analysis
Source: Viruses. 2024 Oct 19;16(10):1631. doi: 10.3390/v16101631 (PMC11512304; doi:10.3390/v16101631)
Supplement: Supplementary file 1 [file viruses-16-01631-s001.zip › Table S4.xlsx]

## Sheet: Sheet1
Table S4. Functional annotation of vB_G30_01
ORF	Name	Target length	Identity(%)	Evalue
1	integrase	341	99.1202	2.36e-248
2	hypothetical protein	41	100	1.16e-19
3	hypothetical protein	54	100	6.14e-28
4	repressor protein	226	87.2642	4.37e-135
5	helix-turn-helix XRE-family like protein	77	80.5195	2.67e-39
6	antirepressor protein	251	95.2191	4.57e-169
7	hypothetical protein	48	100	7e-25
8	hypothetical protein	76	100	5e-45
9	hypothetical protein	105	99.0476	8.82e-71
10	hypothetical protein	48	92.8571	5.09e-07
11	CRISPR/cas2 protein	96	35.2941	2.06e-12
12	hypothetical protein	82	100	1.42e-50
13	ORF028	159	58.3851	9.38e-60
14	DNA repair and recombination protein	257	81.5686	3.02e-146
15	hypothetical protein	183	82.5137	2.49e-107
16	hypothetical protein	221	95.0226	3.85e-156
17	hypothetical protein	73	100	6e-46
18	DNA replication protein	257	67.0498	1.02e-119
19	Replicative helicase	261	97.318	1.96e-184
20	hypothetical protein	52	92.3077	4.43e-27
21	hypothetical protein	72	100	1e-44
22	hypothetical protein	137	98.5401	1.11e-95
23	hypothetical protein	73	100	2.59e-42
24	hypothetical protein	58	86.2069	5.86e-30
25	hypothetical protein	136	100	2e-93
26	hypothetical protein	60	95	7.72e-38
27	DUF3310 domain-containing protein	85	100	3e-54
28	hypothetical protein	73	95.4545	1.72e-38
29	hypothetical protein	68	54.5455	1.2e-25
30	hypothetical protein	117	65.5172	5.06e-49
31	hypothetical protein	59	89.8305	8.64e-31
32	NTP-PPase-like protein	115	100	5e-78
33	hypothetical protein	80	62.6667	2.38e-20
34	hypothetical protein	49	98	5e-27
35	transcriptional activator RinB	127	100	2e-84
36	hypothetical protein	50	96	1.11e-26
37	helix-turn-helix domain protein	83	100	1.09e-13
38	RNA polymerase sigma factor	148	100	4e-103
39	homing endonuclease	115	97.3913	1.29e-79
40	terminase small subunit	156	100	1e-111
41	terminase large subunit	582	100	0
42	terminase large subunit	582	99.15	4e-166
43	hypothetical protein	58	74.1379	4.34e-23
44	portal protein	415	86.3415	1.97e-265
45	prohead protease	185	96.2162	2.77e-126
46	major capsid protein	438	100	0
47	hypothetical protein	57	89.4737	3.91e-21
48	head-tail connector protein	107	96.2617	6.93e-69
49	head-tail adaptor	107	97.1963	7.19e-71
50	head-tail joining protein	140	99.2857	2.4e-96
51	tail terminator protein	128	94.5312	2.69e-85
52	major tail protein	195	98.9744	1.59e-139
53	hypothetical protein	177	94.9153	9.96e-107
54	hypothetical protein	239	85.7143	2.29e-10
55	tail length tape-measure protein	1865	98.9276	0
56	tail component	497	98.5915	0
57	tail-associated lysin	1320	99.4697	0
58	hypothetical protein	48	93.75	2.16e-21
59	hypothetical protein	95	97.8947	9.72e-59
60	hypothetical protein	139	99.2806	1.54e-97
61	tail needle protein	133	93.2331	5.98e-80
62	tail fiber protein	165	95.7576	1.59e-113
63	hypothetical protein	174	40.5882	5.05e-36
64	phage holin	110	100	4e-53
65	endolysin	470	98.9362	0
66	hypothetical protein	80	100	2e-50
67	hypothetical protein	198	46.1538	1.12e-12
